# Supplementary material for: Strigol induces germination of the facultative parasitic plant Phtheirospermum japonicum in the absence of nitrate ions
Source: Plant Signal Behav. 2022 Aug 22;17(1):2114647. doi: 10.1080/15592324.2022.2114647 (PMC9397475; doi:10.1080/15592324.2022.2114647)
Supplement: Supplemental Material [file KPSB_A_2114647_SM8143.zip › Supplementary Table 1.xlsx]

## Sheet: Supplementary Table X
Supplementary Table 1	Basic composition of the medium used in this study. Molar concentrations are shown for the macronutrients, as they were replaced if necessary.
Ingredients		Chemical formula	Concentration (mg/L)	Concentration (mM)	Remarks
Macronutrients	Potassium nitrate	KNO3	950	9.4	Replace with equal moles of KCl when removing nitrate ions.
	Ammonium nitrate	NH4NO3	825	10.3	Replace with equal moles of NH4Cl and KNO3 when removing nitrate and ammonium ions, respectively. Simply do not add the component when removing both nitrogen sources.
	Pottasium phosphate	KH2PO4	85	0.62
	Calcium chloride	CaCl2･2H2O	166.1	1.13
	Magnesium sulfate	MgSO4･7H2O	90.35	0.37
Micronutrients	Ferrous sulfate	FeSO4･7H2O	13.9
	Ethylenediaminetetraacetic Acid, Disodium Salt	Na2EDTA･2H2O	18.63
	Pottasium iodide	KI	0.415
	Boric acid	H3BO3	3.1
	Manganese sulfate	MnSO4･4H2O	8.45
	Zinc sulfate	ZnSO4･7H2O	4.3
	Molybdic acid (sodium salt)	Na2MoO4･2H2O	0.125
	Cupric sulfate	CuSO4･5H2O	0.0125
	Cobalt chloride	CoCl2･6H2O	0.0125
Vitamins	Myo-inositol		100
	Glycine		2
	Nicotinic acid		0.5
	Pyridoxine-HCl		0.5
	Thiamine-HCl		0.1
