# Supplementary material for: Strigol induces germination of the facultative parasitic plant Phtheirospermum japonicum in the absence of nitrate ions
Source: Plant Signal Behav. 2022 Aug 22;17(1):2114647. doi: 10.1080/15592324.2022.2114647 (PMC9397475; doi:10.1080/15592324.2022.2114647)
Supplement: Supplemental Material [file KPSB_A_2114647_SM8143.zip › Supplementary Table 2.xlsx]

## Sheet: Supplementary Table 1
Supplementary Table 2	Primers used for RT-qPCR in this study.
Target gene	Direction	Sequence (5' -> 3')
PjUBC2	Forward	ACCATAATTGGACCGCCTGA
	Reverse	ACAGTTGGGGGACTGTTTGG
PjKAI2d1	Forward	ATTGAAGGCCACCTGCCG
	Reverse	CACAATACAATGCAAAACTCCAGAGC
PjKAI2d2	Forward	CCACCTGCCGCATTTCAT
	Reverse	AAAAACTCTTGCCTTGCGGCT
PjKAI2d3	Forward	CGGAGTATCTCCACCAGC
	Reverse	CATTAACATTTAACAACGTTAATCGATGTCA
PjKAI2d3.2	Forward	GCGGAGTATCTCCACCAAA
	Reverse	CCATTATAACATTTAACAATGTTAATCGATATCG
PjKAI2d4	Forward	GTGGAGGTGATGTCCACC
	Reverse	TTAATTACTCTTGCCTTGCGACCG
PjKAI2d4.2	Forward	GATCGTGGAGGTGATATCCAC
	Reverse	GCCCAACACAAGATAGCGG
PjKAI2d5	Forward	CGTGGAGGTGATGTCCG
	Reverse	GAGCACGTAACAATGTAAACCCAC
PjKAI2i	Forward	GAGGTGATGACCACCGAC
	Reverse	CACAAACTGCTAAACCTCACCAG
PjKAI2c	Forward	ATTCGATCGTTGAGGTCATGG
	Reverse	GCAAAGTTATGAAGCAATCACGC
