# Supplementary material for: Strigol induces germination of the facultative parasitic plant Phtheirospermum japonicum in the absence of nitrate ions
Source: Plant Signal Behav. 2022 Aug 22;17(1):2114647. doi: 10.1080/15592324.2022.2114647 (PMC9397475; doi:10.1080/15592324.2022.2114647)
Supplement: Supplemental Material [file KPSB_A_2114647_SM8143.zip › Supplementary Table 3.xlsx]

## Sheet: Supplementary Table 3
Supplementary Table 3	Gene IDs and accession numbers of the P. japonicum genes used in this study.
Gene name	Gene ID	GenBank accession number	Deposition at the GenBank/EMBL libraries
PjUBC2	Pjv1_00022714	LC671291	Ref. 17 (Ogawa et al. 2022)
PjKAI2d1	Pjv1_00000502	LC671292	Ref. 17 (Ogawa et al. 2022)
PjKAI2d2	Pjv1_00000503	LC671293	Ref. 17 (Ogawa et al. 2022)
PjKAI2d3	Pjv1_00010088	LC671294	Ref. 17 (Ogawa et al. 2022)
PjKAI2d3.2	Pjv1_00010087	LC671295	Ref. 17 (Ogawa et al. 2022)
PjKAI2d4	Pjv1_00013794	LC671296	Ref. 17 (Ogawa et al. 2022)
PjKAI2d4.2	Pjv1_00024195	LC671297	Ref. 17 (Ogawa et al. 2022)
PjKAI2d5	Pjv1_00024452	LC671298	Ref. 17 (Ogawa et al. 2022)
PjKAI2i	Pjv1_00000501	LC671299	Ref. 17 (Ogawa et al. 2022)
PjKAI2c	Pjv1_00019485	LC671300	Ref. 17 (Ogawa et al. 2022)
